# Supplementary material for: Reduced Glx and GABA Inductions in the Anterior Cingulate Cortex and Caudate Nucleus Are Related to Impaired Control of Attention in Attention-Deficit/Hyperactivity Disorder
Source: Int J Mol Sci. 2022 Apr 23;23(9):4677. doi: 10.3390/ijms23094677 (PMC9100027; doi:10.3390/ijms23094677)
Supplement: Supplementary file 1 [file ijms-23-04677-s001.zip]

Archive with 1 entries (1 files):
- ijms-1650823-supplementary.pdf
